# Supplementary material for: Imaging the Kidney with an Unconventional Scanning Electron Microscopy Technique: Analysis of the Subpodocyte Space in Diabetic Mice
Source: Int J Mol Sci. 2022 Feb 1;23(3):1699. doi: 10.3390/ijms23031699 (PMC8836024; doi:10.3390/ijms23031699)
Supplement: Supplementary file 1 [file ijms-23-01699-s001.zip]

Archive with 1 entries (1 files):
- ijms-1551017-supplementary.pdf
